# Supplementary material for: Sensitivity Analysis of an ENteric Immunity SImulator (ENISI)-Based Model of Immune Responses to Helicobacter pylori Infection
Source: PLoS One. 2015 Sep 1;10(9):e0136139. doi: 10.1371/journal.pone.0136139 (PMC4556515; doi:10.1371/journal.pone.0136139)
Supplement: S1 File — (XLSX) [file pone.0136139.s003.xlsx]

## Sheet: Sheet1
	Levels	1	2	3	4
PARAM_01	aT	0	0.25	0.5	1
PARAM_02	p17	0.1	0.25	0.5	1
PARAM_03	anTreg	0	0.25	0.5	1
PARAM_04	vT	0	0.25	0.5	1
PARAM_05	a1	0.1	1	5	10
PARAM_06	i1	0.1	1	5	10
PARAM_07	y1	0	1	2	4
PARAM_08	a2	0.1	1	5	10
PARAM_09	i2	0.1	1	5	10
PARAM_10	y2	0	1	2	4
PARAM_11	ar	0.1	1	5	10
PARAM_12	ir	0.1	1	5	10
PARAM_13	yr	0	1	2	4
PARAM_14	a17	0.1	1	5	10
PARAM_15	i17	0.1	1	5	10
PARAM_16	y17	0	1	2	4
PARAM_17	vBM	0	0.25	0.5	1
PARAM_18	vBD	0	0.25	0.5	1
PARAM_19	vBs	0	0.25	0.5	1
PARAM_20	vEC	0	0.25	0.5	1
PARAM_21	vEB	0	0.25	0.5	1
PARAM_22	br	0	0.25	0.5	1
PARAM_23	uCE	0	0.25	0.5	1
PARAM_24	bd	0	0.25	0.5	1
PARAM_25	uM1	0	0.25	0.5	1
