# Supplementary material for: Sensitivity Analysis of an ENteric Immunity SImulator (ENISI)-Based Model of Immune Responses to Helicobacter pylori Infection
Source: PLoS One. 2015 Sep 1;10(9):e0136139. doi: 10.1371/journal.pone.0136139 (PMC4556515; doi:10.1371/journal.pone.0136139)
Supplement: S2 File — (XLSX) [file pone.0136139.s004.xlsx]

## Sheet: OA_L128_4_25
Run	P1	P2	P3	P4	P5	P6	P7	P8	P9	P10	P11	P12	P13	P14	P15	P16	P17	P18	P19	P20	P21	P22	P23	P24	P25
1	1	1	3	4	3	3	3	2	2	2	4	1	2	3	3	1	1	1	3	1	4	4	1	3	2
2	3	3	4	2	2	3	3	4	1	1	2	2	1	3	4	4	1	1	1	4	1	4	4	4	4
3	2	2	2	1	4	4	3	3	2	1	4	4	4	2	1	1	2	1	3	1	2	2	1	4	3
4	3	4	1	2	4	1	3	4	4	3	2	1	1	2	3	2	2	3	4	1	3	3	1	2	4
5	4	2	4	2	2	2	2	2	1	2	1	2	3	1	3	1	4	3	3	4	2	2	1	4	3
6	1	4	4	1	2	3	4	4	4	1	1	3	4	2	2	1	2	1	2	3	1	1	1	1	1
7	2	3	3	3	4	4	1	1	2	1	1	1	3	2	1	2	1	4	1	4	2	3	4	1	2
8	1	3	3	2	1	1	1	4	3	4	1	3	1	2	4	4	1	2	4	1	2	2	1	4	3
9	4	2	1	1	3	2	1	3	4	4	3	1	4	3	1	1	2	2	2	4	1	4	4	4	4
10	2	3	4	3	4	4	3	4	1	4	3	1	1	1	2	1	3	4	3	3	4	1	4	2	3
11	4	3	1	4	2	2	4	4	1	2	4	3	4	1	3	2	3	2	1	1	2	3	4	1	2
12	1	3	3	3	2	4	2	3	1	4	2	1	2	3	3	2	4	3	2	4	1	3	3	3	3
13	1	3	4	3	2	4	4	2	2	1	4	1	4	4	4	1	2	3	4	3	3	1	3	4	2
14	4	2	1	4	4	3	2	4	2	4	4	3	3	2	2	3	3	3	4	1	2	1	2	3	4
15	2	1	2	2	3	2	4	2	2	1	2	4	3	1	4	3	3	2	3	4	3	3	1	2	4
16	2	4	4	1	4	3	3	2	3	4	2	3	1	3	4	1	3	2	1	3	2	1	2	3	4
17	1	3	1	4	3	4	3	3	3	3	2	2	3	2	2	1	4	2	1	3	4	3	2	4	1
18	3	4	4	4	2	4	3	2	3	1	3	4	1	1	2	4	1	3	3	4	3	4	2	1	3
19	4	2	2	4	4	3	4	1	1	1	2	3	1	1	1	4	1	3	2	2	4	3	2	4	1
20	1	3	1	1	4	1	4	4	1	3	1	4	4	3	1	3	1	3	3	2	3	2	4	3	1
21	2	3	1	4	1	4	4	1	4	2	1	2	2	3	4	1	1	1	2	3	3	3	1	2	4
22	3	2	2	4	2	3	3	3	2	4	1	3	4	4	3	4	4	4	1	2	3	3	1	2	4
23	1	1	4	4	3	3	1	3	1	3	2	1	4	4	4	2	3	1	1	2	2	2	1	4	3
24	3	3	3	3	1	2	2	2	4	4	3	4	4	1	4	1	2	4	1	2	4	3	2	4	1
25	3	2	3	2	4	2	3	1	1	2	4	2	4	3	2	2	3	4	2	3	3	4	2	1	3
26	2	4	2	2	1	3	2	2	1	3	2	4	4	2	1	2	3	3	2	4	3	1	3	4	2
27	3	1	3	4	4	1	3	3	3	2	1	4	4	1	4	2	3	2	4	3	1	4	4	4	4
28	3	1	1	2	2	4	1	4	3	1	2	1	2	1	2	3	2	2	1	1	3	1	3	4	2
29	3	3	3	2	2	3	1	1	2	4	4	2	3	4	3	3	3	1	3	3	3	2	4	3	1
30	1	1	4	1	4	2	2	4	3	3	1	3	3	1	3	4	2	4	3	3	1	3	3	3	3
31	1	1	2	3	2	3	4	3	3	4	2	2	1	1	1	1	3	4	2	1	3	2	4	3	1
32	2	4	2	3	2	2	1	1	3	3	1	2	3	3	2	4	2	2	4	1	4	4	1	3	2
33	1	2	2	4	1	1	3	2	3	4	4	2	2	2	4	3	2	3	2	4	2	3	4	1	2
34	3	3	4	3	1	2	4	3	3	1	1	4	2	2	3	2	4	4	3	1	2	1	2	3	4
35	1	2	4	2	3	4	1	1	3	3	3	3	4	2	2	2	3	3	3	2	4	2	3	1	4
36	1	1	1	2	1	2	1	1	2	1	3	4	4	3	1	4	4	1	2	3	2	1	2	3	4
37	4	4	2	3	1	4	1	4	2	3	4	3	1	1	1	3	4	1	3	3	1	4	4	4	4
38	1	1	3	1	4	2	4	1	4	2	3	3	1	2	4	3	4	4	1	4	3	1	3	4	2
39	4	1	2	3	3	1	3	4	1	1	4	3	2	2	4	2	4	4	2	3	1	2	2	2	2
40	4	4	4	1	3	1	3	3	2	4	3	2	3	1	3	2	1	1	2	1	3	1	3	4	2
41	2	3	4	2	3	1	4	3	3	4	4	3	2	4	1	3	2	1	1	2	3	4	2	1	3
42	3	3	2	1	3	3	2	4	3	2	2	1	4	2	1	3	1	4	2	3	4	4	1	3	2
43	2	2	4	3	2	1	1	4	2	2	3	1	2	2	3	4	3	1	2	3	4	3	2	4	1
44	1	4	1	3	4	2	4	2	3	3	4	2	4	1	3	3	1	1	1	2	1	2	2	2	2
45	2	1	1	3	4	3	1	4	3	4	3	2	2	3	4	2	4	3	3	2	2	4	3	2	1
46	2	3	2	4	1	4	2	4	3	3	3	2	4	4	3	2	3	1	4	4	1	1	1	1	1
47	2	4	3	4	3	2	2	4	2	1	3	1	4	1	4	4	4	3	1	1	3	2	4	3	1
48	4	1	3	4	2	1	4	1	4	3	2	4	1	4	2	2	2	1	3	3	2	4	3	2	1
49	3	1	4	1	3	4	2	1	2	3	4	2	1	3	4	3	4	3	4	1	4	3	2	4	1
50	1	2	4	3	4	1	2	2	1	3	4	1	3	3	1	4	2	2	1	3	3	3	1	2	4
51	2	4	4	4	3	2	4	1	1	4	1	1	2	2	3	3	2	3	3	2	1	4	4	4	4
52	3	1	2	2	2	4	3	1	4	4	4	1	4	2	1	4	4	2	3	2	1	3	3	3	3
53	1	2	1	1	2	4	2	4	2	1	1	4	3	4	4	2	1	2	2	2	3	4	2	1	3
54	3	4	2	2	4	1	1	1	3	2	4	1	3	1	4	1	4	3	2	2	1	1	1	1	1
55	2	1	4	1	2	2	1	2	4	2	2	3	2	4	1	4	3	3	4	3	2	3	4	1	2
56	4	1	1	2	4	4	2	2	4	4	1	1	3	4	4	3	3	1	2	1	4	1	4	2	3
57	1	3	2	4	3	4	1	2	4	2	4	2	1	1	1	2	2	2	3	4	2	1	2	3	4
58	3	4	4	1	1	1	4	1	1	1	4	2	2	4	1	2	4	2	1	1	4	1	4	2	3
59	4	3	1	1	1	3	3	3	3	2	3	1	3	4	4	4	2	3	3	4	1	2	2	2	2
60	4	4	3	4	4	4	2	1	3	1	2	4	2	3	3	3	2	4	2	3	2	2	1	4	3
61	4	1	3	1	1	4	3	2	2	3	1	2	2	1	1	4	3	4	1	2	1	1	1	1	1
62	4	1	1	3	3	1	1	1	2	4	2	3	4	1	3	1	2	4	4	4	3	4	2	1	3
63	2	2	3	3	2	1	3	1	1	3	1	1	4	1	4	3	1	1	4	4	2	1	2	3	4
64	2	3	1	1	2	1	3	2	2	2	2	4	1	2	3	3	4	4	4	2	4	2	3	1	4
65	1	4	2	3	4	2	2	3	4	2	2	2	2	2	4	4	3	1	3	1	3	4	2	1	3
66	3	3	1	1	3	3	4	1	4	3	4	1	2	1	2	4	3	4	4	4	2	2	1	4	3
67	4	3	3	2	4	3	2	3	1	1	3	2	2	1	1	3	2	2	4	3	4	2	3	1	4
68	1	1	2	2	1	2	3	4	1	4	1	4	2	4	2	3	2	1	4	4	4	3	2	4	1
69	4	2	3	2	2	2	4	3	2	3	3	2	1	2	4	2	2	3	1	3	4	4	1	3	2
70	2	4	1	2	1	3	4	3	2	2	4	4	2	1	2	1	1	3	4	3	1	3	3	3	3
71	2	1	3	1	2	2	3	3	3	3	4	3	4	3	2	3	1	3	2	4	4	1	4	2	3
72	3	3	1	4	4	2	3	2	2	3	3	3	1	4	1	2	2	1	2	1	1	3	3	3	3
73	3	2	4	2	4	2	1	4	2	3	2	2	2	4	1	1	1	4	4	4	1	2	2	2	2
74	3	1	2	3	1	1	4	2	2	4	3	3	3	3	2	2	1	3	1	3	2	2	1	4	3
75	2	3	3	2	3	1	2	2	4	1	2	3	4	3	2	4	4	1	3	1	1	2	2	2	2
76	4	2	4	3	1	3	1	1	3	2	2	4	4	4	4	3	1	2	1	1	1	3	3	3	3
77	4	4	1	2	2	1	4	2	3	2	1	1	4	3	1	2	3	4	3	1	4	3	2	4	1
78	2	2	1	4	3	1	2	1	3	4	1	2	1	4	1	4	1	4	3	3	3	1	3	4	2
79	4	3	2	1	1	3	1	2	4	3	1	1	1	3	3	3	4	3	1	3	3	4	2	1	3
80	1	3	2	1	4	1	2	1	2	2	3	4	2	4	2	4	3	3	1	1	1	4	4	4	4
81	1	4	4	4	1	2	3	3	2	1	2	1	3	3	1	3	3	4	4	2	2	4	3	2	1
82	4	3	2	4	2	2	2	1	2	3	2	3	2	2	4	1	1	2	3	2	4	1	4	2	3
83	1	4	1	2	3	3	3	1	1	3	3	4	3	4	4	1	4	4	3	3	2	3	4	1	2
84	3	2	2	1	1	2	4	4	4	4	2	1	3	1	4	2	1	1	3	3	4	2	3	1	4
85	3	1	1	3	1	1	2	3	1	1	1	3	1	4	1	1	3	3	3	4	4	4	1	3	2
86	4	1	4	4	2	1	2	4	3	2	4	4	3	3	1	1	4	1	1	4	4	2	3	1	4
87	3	4	3	1	1	1	2	4	2	4	2	2	4	3	2	1	2	2	3	2	2	3	4	1	2
88	2	3	2	1	2	1	1	3	1	3	4	4	3	1	4	4	2	4	2	1	2	4	3	2	1
89	2	4	3	1	4	3	1	3	4	1	4	3	3	4	3	2	1	2	3	4	4	3	2	4	1
90	4	1	4	1	1	4	1	3	1	2	3	2	4	2	2	3	1	4	3	1	3	3	1	2	4
91	1	4	3	1	2	3	2	1	3	4	3	3	2	1	1	2	4	1	4	4	3	3	1	2	4
92	3	2	3	3	3	3	4	2	3	2	3	4	3	2	1	4	2	1	4	2	4	1	4	2	3
93	1	2	3	2	3	4	3	4	4	2	1	3	2	1	1	1	1	3	1	1	2	4	3	2	1
94	1	4	2	2	3	3	1	4	2	2	1	4	1	3	3	2	2	4	1	4	4	1	4	2	3
95	4	3	4	3	3	2	3	1	4	4	2	4	3	3	1	2	1	3	4	1	1	1	1	1	1
96	2	2	3	2	1	4	4	2	3	3	2	3	3	4	3	1	4	4	2	1	1	4	4	4	4
97	3	4	2	3	3	4	2	2	1	2	3	3	4	4	3	3	1	2	4	3	2	4	3	2	1
98	1	1	1	3	2	3	2	2	4	1	4	2	3	2	2	2	1	4	4	2	1	4	4	4	4
99	4	1	2	2	4	4	4	3	3	1	3	1	1	3	3	4	1	1	4	2	2	3	4	1	2
100	4	4	2	2	2	1	2	3	4	3	3	1	2	4	2	1	1	4	1	2	2	1	2	3	4
101	3	1	3	1	3	4	4	4	1	2	2	2	3	4	3	4	2	3	2	2	2	1	2	3	4
102	4	3	3	3	3	2	1	4	3	1	4	4	1	4	2	1	3	3	2	2	3	3	1	2	4
103	2	2	2	4	3	1	4	4	4	1	3	2	3	3	2	3	3	4	1	4	1	3	3	3	3
104	2	2	1	1	4	4	1	2	1	4	2	4	2	1	2	2	4	1	1	2	4	4	1	3	2
105	1	3	4	2	1	1	3	1	4	1	3	3	3	1	3	3	3	2	2	2	4	4	1	3	2
106	2	1	4	4	1	3	2	1	2	2	1	1	1	1	2	2	2	2	2	2	1	2	2	2	2
107	3	2	4	3	3	3	2	3	4	3	1	4	1	1	2	3	4	1	2	1	2	3	4	1	2
108	2	1	2	3	4	3	3	1	4	1	1	2	4	4	3	1	2	3	1	1	4	2	3	1	4
109	3	4	1	3	3	4	4	3	2	3	1	3	2	3	4	4	3	2	2	4	4	2	3	1	4
110	1	2	1	4	1	1	1	3	4	1	2	2	4	1	3	4	4	3	4	3	4	1	4	2	3
111	4	2	3	3	1	3	3	4	4	3	4	4	2	3	3	4	3	2	3	2	3	1	3	4	2
112	4	4	1	3	1	4	3	1	1	2	2	3	3	2	2	4	2	1	1	4	3	2	4	3	1
113	3	1	4	4	4	1	1	2	4	3	3	4	2	2	3	1	1	2	2	4	3	2	4	3	1
114	3	3	2	4	4	2	1	3	1	2	1	3	3	3	2	1	4	1	4	2	3	1	3	4	2
115	4	2	2	1	3	2	3	2	3	1	1	1	2	4	2	2	4	2	4	3	3	2	4	3	1
116	4	4	4	4	4	4	4	4	4	4	4	4	4	4	4	4	4	4	4	4	4	4	1	3	2
117	1	2	2	1	2	4	4	1	1	4	3	4	1	3	3	1	3	2	4	1	1	2	2	2	2
118	4	4	3	1	3	1	1	2	1	1	1	2	1	2	4	1	3	1	4	2	1	3	3	3	3
119	3	2	1	4	2	3	1	2	1	1	3	3	2	3	4	3	2	4	3	1	1	1	1	1	1
120	1	4	3	4	1	2	1	2	1	4	4	1	1	4	2	4	1	4	2	1	4	2	3	1	4
121	2	4	1	3	2	2	3	4	4	2	3	2	1	4	1	3	4	2	2	2	2	2	1	4	3
122	2	1	1	2	3	2	2	3	1	4	4	4	1	2	3	4	1	2	1	3	1	1	1	1	1
123	3	2	1	1	1	2	2	1	3	1	4	1	1	2	3	1	3	1	1	4	2	4	3	2	1
124	1	2	3	3	4	1	4	3	2	2	2	1	1	4	2	3	4	2	3	4	1	1	1	1	1
125	2	1	3	4	1	3	4	4	1	3	3	1	3	2	1	1	4	2	4	1	3	4	2	1	3
126	2	2	4	2	1	4	2	3	4	2	4	3	1	3	4	2	2	4	4	2	3	2	4	3	1
127	4	3	4	2	4	3	4	2	2	4	1	2	4	2	2	4	4	2	2	4	2	4	3	2	1
128	3	4	3	4	2	4	1	3	4	4	1	4	3	2	1	3	3	3	1	3	1	2	2	2	2
